# Supplementary material for: TRK-T3 condensate organization drives growth signaling
Source: Life Sci Alliance. 2026 Jun 17;9(9):e202603653. doi: 10.26508/lsa.202603653 (PMC13276355; doi:10.26508/lsa.202603653)
Supplement: Supplementary file 1 [file LSA-2026-03653_SdataF1.xlsx]

## Sheet: Fig1
Fig 1C			Fig 1D			Fig 1 G			Fig 1H
Number of Condensates per Cell HEK			Condensate Length HEK			Number of Condensates per Cell HeLa			Condensate Length HeLa
6			6.389			1			3.022
2			5.859			2			2.48
1			1.646			1			4.497
1			2.052			2			2.735
1			3.301			3			3.399
5			9.651			4			2.287
3			3.214			1			3.995
1			4.174			2			1.819
2			3.046			3			1.554
3			1.815			1			2.156
1			1.924			2			1.838
3			2.385			1			3.947
2			1.849			2			2.643
1			1.479			3			2.744
1			2.697			4			2.022
1			3.993			1			1.734
2			2.277			1			1.584
1			2.15			1			1.167
			2.044			2			1.073
			1.27			1			3.67
			1.448			2			4.781
			5.091			3			2.684
			2.696			1			4.081
			2.684			2			1.762
			2.418			3			1.522
			3.167			1			3.215
			2.4			1			3.429
			1.705			1			2.609
			1.655			2			1.53
			2.378			3			4.241
			3.998			4			2.732
			3.866			5			2.684
			2.161			1			5.884
			1.852			2			3.99
						1			3.563
						2			2.9
						1			3.96
						2			4.241
Fig 1J
time (s)	Full FRAP Normalized Fluorescent Intensity																																	Partial FRAP Fluorescent Intensity
			100	100	100	100	100	100	100	100	100	100	100	100	100	100	100	100	100	100	100	100	100	100	100	100	100	100	100	100	100	100	100	100	100	100	100	100	100	100	100	100	100	100	100	100	100	100	100
2	0	0	0	0.181722	0	0.374858	0	0	0.187173	0.0660841	0.0252762	0	0	0.000625578	0.172069	0.012572	0.135209	0.0360132	0	0.0730667	0	0	0.0741141	0.0243131	0	0.0709367	0.0365777	0.190303	0.109201	0.136013	0.00623813	0.0459082	0.0336043	0	0	0	0	0	0	0	0	0	0	0	0	0	0	0	0
4	0.266651	1.03621	1.00399	0	0.517575	0	0.181005	0.269807	0	0	0	0.130925	0.277239	0	0	0	0	0	0.0257009	0	0.07049	0.121762	0	0	0.00159114	0	0	0	0	0	0	0	0	21.2281	31.1906	28.3133	7.06518	5.04943	14.7158	14.016	12.5173	13.235	8.92629	13.2978	3.19946	6.06202	6.12006	7.58228	7.54341
6	1.43444	0.661127	0.570139	0.652505	1.08005	1.36207	1.18774	0.928193	0.587658	0.764495	1.55036	2.23665	1.82028	1.63032	0.834714	0.526608	0.700602	0.541073	0.836655	0.515347	2.45013	2.31347	2.10501	3.08058	0.482797	0.514591	2.45128	3.13453	2.88388	0.595228	0.230395	0.413981	0.457583	36.5746	44.6912	55.4765	16.1822	12.6204	26.4096	22.5143	26.767	23.5574	17.3706	28.7465	5.90779	13.432	15.3526	15.7621	16.5576
8	3.14633	1.67789	2.85889	0.606915	2.26711	2.56622	1.70382	2.04853	2.06501	1.97085	2.48516	3.77886	2.97066	2.91267	1.18097	0.945854	1.03398	0.892672	1.36494	0.829474	3.91742	3.28666	3.39712	4.97405	0.981793	0.873048	4.03549	5.12789	5.29534	0.927414	0.578159	0.66424	0.714834	36.726	51.5349	58.9512	20.8089	18.6292	31.7258	25.9844	33.2983	32.0532	24.5506	31.4283	7.79968	16.3268	14.8377	21.3235	20.0503
10	4.21117	3.17412	2.76205	0.905893	3.1119	4.12933	1.17844	2.38702	3.60647	2.02264	3.30156	5.28014	3.13956	3.41306	1.44319	1.14277	1.35658	1.23417	1.72723	1.20739	4.83192	4.14116	3.83917	6.24932	1.33757	1.18938	5.10872	6.36159	6.14177	1.28447	0.810495	1.01635	1.01551	40.4825	44.2831	64.3833	21.9539	21.8094	37.0656	26.0075	35.7612	34.8114	29.7246	35.7318	9.61148	19.2051	18.7633	22.8852	24.2906
12	5.37419	4.77577	3.38764	1.56928	3.72466	4.41857	1.71481	2.25459	3.24395	2.61398	3.41105	7.02175	3.86521	3.93242	1.58306	1.39026	1.64428	1.54613	2.12428	1.49186	5.49898	5.00353	4.82937	6.82073	1.54731	1.61796	6.36905	7.09122	7.66852	1.66407	0.983868	1.2475	1.33155	38.5021	49.2729	64.3325	22.0284	22.4907	35.9297	21.7562	35.8669	38.9447	31.9325	38.2337	10.4756	20.7453	21.292	24.3112	25.7395
14	6.51561	4.44214	4.2241	2.62522	3.67949	4.79343	2.54444	2.91207	3.62173	3.22947	3.95439	7.47252	4.12753	4.17722	1.7319	1.59912	1.8266	1.63711	2.38544	1.84909	6.72533	5.1165	5.58264	7.95772	1.80382	1.75138	7.37304	7.79766	8.19606	1.8853	0.967164	1.38889	1.52013	39.4575	45.6538	65.1913	24.4277	26.2562	34.3892	23.2714	37.8186	43.8764	37.267	42.8972	12.1134	23.039	21.7218	25.2221	26.7919
16	7.20308	4.14995	3.46535	2.1306	4.99345	4.61205	2.98008	2.96215	5.70105	3.15846	4.59369	9.41977	4.33356	4.7759	1.88311	1.69452	1.97579	1.92909	2.60536	1.8414	6.98093	5.67952	6.04658	8.46561	1.83769	2.12301	7.77112	8.72638	8.78379	2.06636	1.12389	1.46594	1.64482	41.1681	52.7025	61.6956	24.1453	28.772	38.7001	28.8457	38.3014	47.5442	36.6565	43.4064	13.3005	24.7929	25.0046	26.8666	29.4479
18	6.83675	6.1451	4.51776	3.22126	5.34917	5.21896	3.87961	3.0324	5.68331	3.31382	5.23554	10.6039	5.3373	4.64421	2.06108	1.82478	2.0978	2.15254	2.832	2.03844	8.03033	6.49611	6.23955	9.23352	2.26677	2.39438	8.69206	9.65104	10.1521	2.15776	1.33213	1.60461	1.8918	44.7813	50.0559	59.7153	27.2999	29.6132	36.7307	32.8466	40.4741	47.1381	40.3806	43.8048	14.5208	26.7228	26.8052	27.9525	32.4433
20	7.97642	5.85906	3.52354	3.66228	4.41243	5.59458	4.41704	3.62054	6.94982	4.06942	5.20924	10.7916	5.8023	5.15153	2.08959	1.97139	2.22568	2.18757	3.04111	2.3305	7.92117	6.55734	6.75863	9.4462	2.55282	2.6613	9.03059	10.1062	10.9037	2.44699	1.33866	1.74004	2.03782	44.7331	54.25	59.0365	27.2397	30.2174	40.7798	31.7089	38.6782	45.4634	38.3254	45.991	16.6869	28.4113	27.1796	27.8592	34.5073
22	9.54494	7.56253	4.72122	4.01581	5.61454	6.69555	4.60691	3.98245	7.20454	4.16513	5.78344	11.178	6.54286	5.21951	2.18351	2.15798	2.42278	2.41805	3.22783	2.37054	8.17331	7.35581	7.44979	9.67285	2.71712	2.83241	9.46798	10.4684	11.0777	2.58082	1.61339	1.94574	2.13925	45.619	56.8569	64.3956	28.7251	29.3345	41.4853	28.825	40.1394	47.8232	38.9125	50.5324	17.6823	30.5177	29.1342	29.6023	35.1727
24	9.26724	7.55588	4.43263	4.65552	5.06874	6.39678	4.21734	4.09302	7.80632	3.89531	5.91385	10.3795	7.16972	5.08915	2.32811	2.35148	2.49046	2.5344	3.43021	2.42337	8.83484	7.62016	7.48557	10.2956	2.99996	3.33319	9.7652	11.2149	11.7959	2.69616	1.62186	2.11461	2.38384	50.1032	63.9638	58.7899	27.9886	29.6278	39.0107	23.3077	38.177	49.6555	43.6943	49.7926	18.8422	30.2817	30.6358	29.479	36.0758
26	9.39981	9.06849	4.92506	4.22649	5.44435	7.16616	5.13283	5.022	8.19726	3.94511	6.12773	10.9987	5.99622	5.37109	2.38482	2.50069	2.67397	2.68565	3.52021	2.55165	9.13984	8.08835	8.01861	11.0911	3.0345	3.38159	10.4444	11.49	11.9596	3.02737	1.73749	2.17854	2.56483	46.829	64.6632	57.8315	29.6581	28.8271	41.1867	23.1021	37.8257	51.2117	43.3145	51.4216	19.3945	30.7991	31.234	29.4742	37.9992
28	10.3587	8.57264	6.4043	4.80061	5.7799	6.48422	5.66973	5.8629	8.31098	4.82057	6.03966	12.3226	7.55535	5.78245	2.4627	2.5836	2.78632	2.81369	3.7077	2.81849	9.51781	8.56388	8.41714	10.9791	3.40467	3.52254	10.6488	11.8114	12.3221	3.07723	1.85972	2.20482	2.58779	43.7583	67.7907	57.2696	28.9693	27.2869	42.2135	32.7837	34.9351	49.8689	44.5289	52.3737	20.0034	30.3379	30.5472	30.2787	39.071
30	10.0469	9.17032	6.16648	3.67508	6.10389	6.97268	6.17039	6.07378	8.98392	4.27855	6.68969	12.1841	7.30762	5.72605	2.54968	2.73956	2.86394	3.00744	4.00636	3.00479	9.78414	8.81944	8.61291	11.9018	3.72064	3.94858	10.6707	12.835	12.6237	3.25777	1.96252	2.25208	2.78354	44.4614	71.8136	61.5498	30.5067	29.5361	43.7688	36.0707	36.0563	50.5383	41.4918	51.9649	20.8975	31.2266	33.2032	31.456	39.903
32	11.5031	9.05262	6.87954	4.60497	7.22561	7.62543	5.74291	7.52701	9.60841	4.388	6.84714	12.4812	7.7932	5.939	2.59888	2.88797	2.93104	3.06471	3.96986	2.97118	9.49547	9.12674	8.74973	11.9026	3.59023	4.02859	11.348	12.7895	12.6427	3.32411	2.02126	2.58791	2.90276	44.5007	73.9201	61.3204	30.2436	30.2032	42.4201	33.8606	37.2899	51.5388	42.3576	50.8167	21.8066	32.0126	35.1488	32.7536	40.9817
34	10.3446	8.9861	6.17859	5.18997	4.91683	8.86724	6.43725	6.56565	10.356	4.68244	6.79967	12.7928	7.84301	6.26444	2.66582	2.90171	3.05407	3.2159	4.09657	3.17637	10.4796	10.2249	8.94635	12.3849	3.89547	3.96647	11.6208	13.1654	13.0804	3.53854	2.1478	2.79512	3.19933	45.3809	71.4696	54.6389	31.409	30.1078	42.0245	34.7351	34.9767	53.6683	43.5834	55.7431	22.0897	33.4688	33.6663	33.8373	41.3583
36	11.3595	11.2448	6.80652	5.71546	6.20391	7.97866	6.88006	7.46717	9.92341	4.73772	7.50913	11.7818	8.01441	6.47629	2.74541	2.85194	3.16222	3.26082	4.33601	3.13939	10.8863	10.8551	9.20364	12.5799	3.9207	4.33448	12.0383	13.2996	13.6059	3.76421	2.25497	2.90779	3.11458	45.651	69.0645	58.864	31.3717	29.9817	39.5136	30.3743	33.462	56.5626	47.6448	53.562	21.9143	33.3989	35.7545	33.3164	41.0336
38	11.768	11.493	7.23334	5.57133	6.70158	8.99129	7.33174	8.49306	9.99821	5.0741	7.64311	13.7201	7.58993	6.15707	2.81403	3.13725	3.25962	3.25819	4.30834	3.43506	11.3159	11.6525	9.56374	12.5427	4.32539	4.51539	11.8437	13.902	14.2535	3.97635	2.41643	2.92172	3.21409	48.2033	65.1877	59.0779	32.5816	28.326	38.3218	36.6226	33.6659	53.8001	49.1573	48.8113	22.9708	35.9961	33.9313	32.7552	40.2352
40	12.5665	11.4198	11.7144	5.77209	6.90001	9.38853	7.74053	7.09967	9.32278	5.32367	7.24473	13.4998	8.63393	6.2165	2.82322	3.23185	3.34367	3.42009	4.35972	3.44321	10.7613	11.5912	9.56246	12.9459	4.41827	4.82963	12.0851	14.0056	13.9252	4.26497	2.4726	2.88205	3.31938	50.9439	66.051	57.8402	30.9728	31.2176	36.5202	37.2845	32.3106	55.2079	47.6747	52.2669	22.9301	35.3695	34.7912	34.2681	41.8971
42	11.4702	11.0319	9.1394	6.66598	8.46107	9.51258	8.60586	8.36141	9.53953	5.3212	7.39709	13.5663	8.68883	6.6807	2.8669	3.27407	3.40402	3.44096	4.64913	3.48665	11.2823	12.1431	9.84078	13.0239	4.6934	4.85842	12.5313	14.7945	14.7374	4.31439	2.49325	3.25405	3.51715	48.5469	70.3975	62.4704	32.3023	31.012	36.4283	38.8244	33.6718	54.5072	45.351	50.4267	22.1744	35.7313	36.5113	34.5663	42.2077
44	11.6232	11.7473	9.51038	6.53993	8.83345	10.0245	8.06125	7.03345	10.3369	5.54066	7.1955	13.0422	8.29926	6.58919	3.00908	3.22152	3.42621	3.5646	4.76912	3.60553	11.4839	12.2807	10.3035	13.1417	4.49468	5.10237	13.2913	14.8659	15.6445	4.34757	2.59425	3.19894	3.44816	49.595	66.0582	61.6053	32.472	30.0144	40.5749	39.4583	34.668	54.0931	43.1243	53.7859	25.4756	34.4241	35.7111	33.8676	43.1134
46	12.1688	12.9447	8.64697	6.83987	7.79158	9.15088	8.20478	8.19984	9.6107	5.46664	7.57957	15.8743	8.99508	6.8879	2.98435	3.53449	3.52674	3.74177	4.63357	3.51119	11.492	12.1911	10.6792	13.4906	4.94982	5.30934	13.1442	14.7879	15.5351	4.59429	2.58788	3.3467	3.67907	52.7288	62.7609	57.4896	30.1384	30.4003	38.5363	40.2803	34.0687	58.7559	41.6658	54.2071	24.6606	35.0215	35.5135	34.7888	44.0329
48	14.4684	12.0297	11.4067	7.25498	8.9937	9.32379	8.68179	8.07625	9.52426	5.37053	7.95781	14.4298	9.04208	7.02385	3.0913	3.59469	3.65395	3.68687	4.71055	3.56176	11.4336	12.5603	10.565	13.7144	4.99526	5.59316	13.2426	14.6266	15.8058	4.72724	2.66269	3.5268	3.62431	49.7624	64.7961	61.4849	31.8123	31.7521	37.1925	38.7866	33.6311	59.2443	42.8335	51.9061	24.6066	36.3887	33.9876	36.9837	43.0349
[truncated: 10 more columns]
