# Supplementary material for: TRK-T3 condensate organization drives growth signaling
Source: Life Sci Alliance. 2026 Jun 17;9(9):e202603653. doi: 10.26508/lsa.202603653 (PMC13276355; doi:10.26508/lsa.202603653)
Supplement: Supplementary file 2 [file LSA-2026-03653_SdataFS1.xlsx]

## Sheet: SFig1
S Fig 1I
Fluorescent Intensity
	Dark=large punctae
374000	Medium=small punctae
441275	Light=reticular
178869
786228
453309
474063
366193
295828
665422
292938
260638
330700
321425
366228
269603
400104
240265
335302
319141
322283
300923
302242
263362
260376
248457
258206
359790
250338
664241
423047
385121
308787
240975
351934
288222
542030
310621
349426
224760
341985
384800
260300
183621
309311
243373
248739
