# Supplementary material for: TRK-T3 condensate organization drives growth signaling
Source: Life Sci Alliance. 2026 Jun 17;9(9):e202603653. doi: 10.26508/lsa.202603653 (PMC13276355; doi:10.26508/lsa.202603653)
Supplement: Supplementary file 3 [file LSA-2026-03653_SdataF2.xlsx]

## Sheet: Fig2
Fig 2A		Fig 2B			Fig 2C
Distance from PM (µm)		Pearson's Coefficient TRK-T3 + Sec16A	Pearson's Coefficient TRK-T3 + TANGO1		Pearson's Coefficient TRK-T3 + KDEL
0.3152		-0.387	0.614		0.898
1.8912		0.056	0.431		0.637
1.6548		0.15	0.369		0.962
0.6304		0.138	0.358		0.947
1.7336		-0.17	0.254		0.968
1.0244		0.587	0.113		0.923
0.4728		0.011	0.469		0.94
0.8668			0.402		0.968
0.7092			0.531		0.812
2.2064					0.857
1.182					0.954
1.182					0.901
					0.904
					0.916
