# Supplementary material for: TRK-T3 condensate organization drives growth signaling
Source: Life Sci Alliance. 2026 Jun 17;9(9):e202603653. doi: 10.26508/lsa.202603653 (PMC13276355; doi:10.26508/lsa.202603653)
Supplement: Supplementary file 4 [file LSA-2026-03653_SdataF3.xlsx]

## Sheet: Fig3
Fig 3C						Fig 3F
Number of Condensates per Cell						Number of Objects			Coefficient of variation
ΔPB1	ΔαH1	ΔαH2	ΔTMD	Δkinase		T3	T3-ΔTMD		T3	T3-ΔTMD
2	2	1	1	1		16	0		0.612853	0.177622
4	3	2	1	1		13	0		0.557607	0.178596
2	1	1	0	5		18	0		0.306693	0.195357
2	2	1	0	3		21	0			0.218654
1	1	0	0	2		16	0
2	2	0	0	2		12	0
4	3	2	0	1		25	0
2	1	2	0	1		20	0
1	1	2	0	1		33	0
2	5	3	0	2		29	0
2	1	2	0	2		20	0
4	1	1	0	1		15	0
2	2	8	0	6		11	0
2	5	1	0	4		21	0
1	2	1	0	5		18	0
2	1	5	0	2		14	0
4	1	1	0	1			0
2	2	3	0	2			0
1	3	1	0	2			0
2	3	2	0	2
1	3	3	0	1
2	2	4	0	2
2	2	3	0	3
1	3	2	0	5
7	4	1	0	1
5		2	0	1
5		8	0	2
1		3	0	3
3		2	0	2
4		6	1	1
5		1	0	6
1		1	0	2
2		2	0	2
6		2	0	1
4		4	1	4
7		12	0	2
4		7	0	2
1		3	0	3
1		2		2
3		5		4
2		2		5
2		3		3
3		2		3
1		1		1
4		4		2
4		2		1
1		4		1
5		1		1
2		1		4
4		3		3
1		2		4
8		3		3
3		2		5
2				3
5				5
				10
				2
				4
				2
				1
				2
				2
				2
				2
				4
				4
				3
				6
				7
				6
				2
				5
