# Supplementary material for: TRK-T3 condensate organization drives growth signaling
Source: Life Sci Alliance. 2026 Jun 17;9(9):e202603653. doi: 10.26508/lsa.202603653 (PMC13276355; doi:10.26508/lsa.202603653)
Supplement: Supplementary file 5 [file LSA-2026-03653_SdataF4.xlsx]

## Sheet: Fig4
Fig 4 B					Fig 4C
Pearson's Coefficient TRK-T3 + GRB2	Pearson's Coefficient TRK-T3ΔαH1 + GRB2	Pearson's Coefficient TRK-T3Δkinase + GRB2	Pearson's Coefficient TRK-T3ΔTMD + GRB2		Percent of pERK signal
0.837	0.833	0.375	0.092		T3	T3ΔPB1	T3ΔTMD	T3Δkinase	mEGFP
0.862	0.966	0.339	0.59		100	82.6	65.3	0.7	0
0.845	0.971	0.375	0.345		100	36	35	4.7	0.6
0.883	0.95	0.339	0.291		100	170	102.7	15.4	0
0.944	0.883	0.049	0.432
0.805	0.945	-0.338	0.36
0.933	0.945	0.357	0.534
0.797	0.888	0.212	0.285
0.857	0.943	-0.237	0.16
0.955	0.943	0.489	0.305
0.802	0.961	-0.292
0.837	0.973	-0.439
-0.637	0.777	0.44
0.814	0.978	-0.362
0.977	0.958	-0.306
0.855	0.935	0.236
0.926	0.952	-0.253
0.742	0.918	0.334
0.916	0.95	0.294
0.751	-0.708	-0.172
0.951	0.883	0.306
0.887	0.952	0.427
0.922	0.976	0.001
0.878	0.956	0.133
0.872	0.971	0.041
0.69	0.951	0.527
0.93	0.878	-0.232
0.921	0.532	0.254
0.916	-0.094	-0.354
0.921	0.934	0.434
0.825	0.945	0.03
0.884	-0.556	-0.545
0.92	-0.352	0.29
0.943	0.97	-0.26
0.898	-0.49	0.606
0.954	0.747
0.942	0.892
0.934	-0.246
0.869	0.958
0.925	-0.436
0.919	0.969
0.911	0.973
0.9	0.827
0.932	0.933
0.952	0.977
0.938	0.925
0.976	0.918
0.867	0.981
0.957	0.428
0.867	0.741
0.848	0.292
0.879	0.946
0.834	0.954
0.838	0.944
0.906	0.818
0.929	0.606
0.902	0.682
0.914	0.949
0.744	0.863
0.971	0.903
0.869	0.907
0.938	0.918
0.929	0.918
0.861	0.892
0.896	0.787
0.926	0.921
0.641
0.91
0.924
0.901
0.921
0.961
0.919
0.955
0.909
0.966
0.95
0.943
0.964
0.982
0.942
0.933
0.878
0.959
0.848
0.827
0.962
0.947
0.94
0.932
0.893
0.963
0.923
0.92
0.967
0.953
0.923
0.913
