# Supplementary material for: TRK-T3 condensate organization drives growth signaling
Source: Life Sci Alliance. 2026 Jun 17;9(9):e202603653. doi: 10.26508/lsa.202603653 (PMC13276355; doi:10.26508/lsa.202603653)
Supplement: Supplementary file 6 [file LSA-2026-03653_SdataF5.xlsx]

## Sheet: Fig5
Fig 5B					Fig 5C			Fig 5D
T3 vs TMD expression via fluorescent intensity					Coefficient of Variation			Percent of p-ERK signal
T3-GFP	TMD-mCherry	Condensates present *			T3	T3+TMD		T3	TRK-T3-deltaKinase	TRK-T3-deltaTMD	Competition
0.696832	0.64603				0.2567	0.128367		1	0.039231	0.310029	0.648227
0.79591	0.75581				0.397983	0.139289		1	0.203687	0.14222	0.751174
0.378291	0.438466				0.37663	0.237107		1	0.513851	1.2154	0.633117
0.207856	0.346623	*				0.0823074
0.528919	0.528814
1	0.928328
0.152138	0.352658	*
0.084156	0.751095	*
0.088791	0.812712	*
0.050633	0.216454	*
0	0
0.143643	0.905171	*
0.208657	1
0.180868	1.5916	*
1.15491	1.96272
0.128666	0.226705
