# Supplementary material for: TRK-T3 condensate organization drives growth signaling
Source: Life Sci Alliance. 2026 Jun 17;9(9):e202603653. doi: 10.26508/lsa.202603653 (PMC13276355; doi:10.26508/lsa.202603653)
Supplement: Supplementary file 7 [file LSA-2026-03653_SdataFS5.xlsx]

## Sheet: SFig5
Fig S5B
Diameter Mesurements
1ulT3+9ulH50K150	1ulT3+9ulTMD
0.552	0.472
0.394	0.472
1.024	0.473
0.631	0.315
0.71
0.63
0.63
0.709
0.631
0.788
0.473
0.709
0.551
0.631
0.473
0.867
0.867
0.709
0.631
0.709
0.631
0.062
0.946
0.63
0.867
0.473
0.867
0.473
0.788
0.552
0.473
0.551
0.551
0.867
0.552
0.709
0.394
0.552
0.552
0.394
0.788
0.552
0.394
0.709
0.472
0.473
0.473
0.315
0.394
0.788
0.552
0.867
0.946
0.71
0.63
0.788
0.631
0.316
0.631
0.788
0.551
0.867
0.709
0.394
0.709
0.552
0.867
0.631
0.315
0.394
0.394
0.788
0.63
0.788
0.552
0.552
0.552
0.394
0.473
0.394
0.867
0.63
0.631
0.552
0.631
0.788
0.63
0.709
0.946
0.945
0.788
0.709
0.709
0.63
0.552
